# Supplementary material for: Folliculin directs the formation of a Rab34–RILP complex to control the nutrient‐dependent dynamic distribution of lysosomes
Source: EMBO Rep. 2016 Apr 13;17(6):823–41. doi: 10.15252/embr.201541382 (PMC4893818; doi:10.15252/embr.201541382)
Supplement: Supplementary file 2 — Movie EV1 [file EMBR-17-823-s002.zip › MovieEV1_with_legend/Movie_EV1_legend.txt]

Movie EV1 – FLCN-GFP/Lysosome dynamics in a HeLa cell
Live cell spinning disk confocal movie from Figure 3A of FLCN-GFP/HA-FNIP2 transfected HeLa. Lysotracker-Red is in the magenta channel, FLCN-GFP is in the green channel. Boxes on left side of image highlight zoom area and are presented as split channels on the right and correspond to zoom areas of Figure 2A. Movies shown at 10x speed.
