# Supplementary material for: Folliculin directs the formation of a Rab34–RILP complex to control the nutrient‐dependent dynamic distribution of lysosomes
Source: EMBO Rep. 2016 Apr 13;17(6):823–41. doi: 10.15252/embr.201541382 (PMC4893818; doi:10.15252/embr.201541382)
Supplement: Supplementary file 3 — Movie EV2 [file EMBR-17-823-s003.zip]

Archive with 3 entries (2 files):
- MovieEV2_with_legend/
- MovieEV2_with_legend/41382_Movie_EV2.avi
- MovieEV2_with_legend/Movie_EV2_legend.txt
