# Supplementary material for: Folliculin directs the formation of a Rab34–RILP complex to control the nutrient‐dependent dynamic distribution of lysosomes
Source: EMBO Rep. 2016 Apr 13;17(6):823–41. doi: 10.15252/embr.201541382 (PMC4893818; doi:10.15252/embr.201541382)
Supplement: Supplementary file 3 — Movie EV2 [file EMBR-17-823-s003.zip › MovieEV2_with_legend/Movie_EV2_legend.txt]

Movie EV2 – FLCN/FNIP induced tubules in a HeLa cell
Live cell spinning disk confocal movie from Figure 2B of FLCN-GFP/HA-FNIP2 transfected HeLa. Lysotracker-Red is in the magenta channel, FLCN-GFP is in the green channel. Movies shown at 10x speed.
