# Supplementary material for: Folliculin directs the formation of a Rab34–RILP complex to control the nutrient‐dependent dynamic distribution of lysosomes
Source: EMBO Rep. 2016 Apr 13;17(6):823–41. doi: 10.15252/embr.201541382 (PMC4893818; doi:10.15252/embr.201541382)
Supplement: Supplementary file 4 — Movie EV3 [file EMBR-17-823-s004.zip]

Archive with 3 entries (2 files):
- MovieEV3_with_legend/
- MovieEV3_with_legend/41382_Movie_EV3.avi
- MovieEV3_with_legend/Movie_EV3_legend.txt
