# Supplementary material for: Folliculin directs the formation of a Rab34–RILP complex to control the nutrient‐dependent dynamic distribution of lysosomes
Source: EMBO Rep. 2016 Apr 13;17(6):823–41. doi: 10.15252/embr.201541382 (PMC4893818; doi:10.15252/embr.201541382)
Supplement: Supplementary file 4 — Movie EV3 [file EMBR-17-823-s004.zip › MovieEV3_with_legend/Movie_EV3_legend.txt]

Movie EV3 – Effect of GFP-Rab34 expression on lysosome distribution and dynamics
Live cell spinning disk confocal movie showing full cell from zoom panels in Figure 4E of GFP-Rab34 transfected HeLa cell. Lysotracker-Red is in the magenta channel, Rab34-GFP is in the green channel. Note peri-nuclear clustering and suppression of lysosome dynamics compared to non-transfected cell on left. Movie shown at 10x speed.
