# Supplementary material for: Folliculin directs the formation of a Rab34–RILP complex to control the nutrient‐dependent dynamic distribution of lysosomes
Source: EMBO Rep. 2016 Apr 13;17(6):823–41. doi: 10.15252/embr.201541382 (PMC4893818; doi:10.15252/embr.201541382)
Supplement: Supplementary file 5 — Movie EV4 [file EMBR-17-823-s005.zip › MovieEV4_with_legend/Movie_EV4_legend.txt]

Movie EV4 – Association of FLCN-GFP and mCherry-Rab34 
Live cell spinning disk confocal movie showing peri-nuclear region of Cherry Rab34, FLCN-GFP, HA-FNIP2 transfected HeLa cell. Stills shown in Figure 4F. Movie shown at 10x speed.
