# Supplementary material for: Folliculin directs the formation of a Rab34–RILP complex to control the nutrient‐dependent dynamic distribution of lysosomes
Source: EMBO Rep. 2016 Apr 13;17(6):823–41. doi: 10.15252/embr.201541382 (PMC4893818; doi:10.15252/embr.201541382)
Supplement: Supplementary file 7 — Movie EV6 [file EMBR-17-823-s007.zip › MovieEV6_with_legend/Movie_EV6_legend.txt]

Movie EV6 – Lysosome dynamics in UOK257-2 cells
Live cell confocal movies from Figure 1F of UOK257-2 cells, stably expressing GFP-Rab7 (green) with acidic organelles labelled with Lysotracker-Red (magenta) imaged at 1 frame per second. Movies are shown at 10x speed.
